# Supplementary material for: Simple Cobalt Nanoparticle-Catalyzed Reductive Amination for Selective Synthesis of a Broad Range of Primary Amines
Source: Molecules. 2025 Jul 23;30(15):3089. doi: 10.3390/molecules30153089 (PMC12348235; doi:10.3390/molecules30153089)
Supplement: Supplementary file 1 [file molecules-30-03089-s001.zip]

Archive with 1 entries (1 files):
- molecules-3730780-supplementary.pdf
